# Supplementary material for: The Impact of Phospholipid-Based Liquid Crystals’ Microstructure on Stability and Release Profile of Ascorbyl Palmitate and Skin Performance
Source: Molecules. 2024 Jul 3;29(13):3173. doi: 10.3390/molecules29133173 (PMC11243444; doi:10.3390/molecules29133173)
Supplement: Supplementary file 1 [file molecules-29-03173-s001.zip]

Archive with 1 entries (1 files):
- molecules-3061701-supplementary.pdf
